# Supplementary material for: Benchmark Dose of Melamine Exposure for a Renal Injury Marker Mediated by Oxidative Stress: Examples in Patients with Urolithiasis and Occupational Workers
Source: Toxics. 2024 Aug 11;12(8):584. doi: 10.3390/toxics12080584 (PMC11359403; doi:10.3390/toxics12080584)
Supplement: Supplementary file 1 [file toxics-12-00584-s001.zip]

Archive with 1 entries (1 files):
- toxics-3110950-supplementary.pdf
